# Supplementary material for: Ulinastatin mitigates protamine-induced hypotension during cardiac surgery: A retrospective observational study using propensity score matching
Source: Medicine (Baltimore). 2025 Nov 21;104(47):e45545. doi: 10.1097/MD.0000000000045545 (PMC12643748; doi:10.1097/MD.0000000000045545)
Supplement: Supplementary file 1 [file medi-104-e45545-s001.xlsx]

## Sheet: Sheet1
Ulinastatin mitigates protamine-induced hypotension during cardiac surgery: a retrospective observational study using propensity score matching
Keisuke Omiya, Yosuke Nakadate, Takeshi Oguchi, Takashi Matsukawa.
Additional file table 1. Individual hemodynamic and clinical data
Control group before propensity score matching	Age	Sex	Height (cm)	BW (kg)	BMI (kg/m2)	DM	HbA1c (%)	HT	Dyslipidemia	Hct (%)	Cre (mg/dL)	Preoperative EF(%)	Surgery type	Intraopetative administration of methylprednisolone	systolic ABP baseline (mmHg)	diastolic ABP baseline (mmHg)	mean ABP baseline (mmHg)	HR baseline (bpm)	systolic PAP baseline (mmHg)	diastolic PAP baseline (mmHg)	mean PAP baseline (mmHg)	CVP baseline (mmHg)	CCI baseline (L/min/m2)	SVRI baseline (dynes*sec/cm5/m2)	systolic ABP before protamine (mmHg)	disatolic ABP before protamine (mmHg)	mean ABP before protamine (mmHg)	HR before protamine (bpm)	systolic PAP before protamine (mmHg)	diastolic PAP before protamine (mmHg)	mean PAP before protamine (mmHg)	CVP before protamine (mmHg)	CCI before protamine (L/min/m2)	SVRI before protamine (dynes*sec/cm5/m2)	systolic ABP after protamine (mmHg)	diastolic ABP after protamine (mmHg)	mean ABP after protamine (mmHg)	the difference of mean ABP before - after protamine (mmHg)	HR after protamine (bpm)	systolic PAP after protamine (mmHg)	diastolic PAP after protamine (mmHg)	mean PAP after protamine (mmHg)	Difference in mean PAP before-after protamine (mmHg)	CVP after protamine	CCI after protamine (L/min/m2)	SVRI after protamine (dynes*sec/cm5/m2)	Increase in CI between from before to after protamine (L/min/m2)	Decrease in SVRI from before to after protamine (dynes*sec/cm5/m2)	Average DOA during protamine administration (µg/kg/min)
Control-1	59	F	149.4	66.9	30	Yes	5.4	Yes	No	30.3	2.44	40.5	MVR+TAP	Yes	101	53	66	87	43	23	34	17			112	60	75	90	37	22	27	9			98	55	67	8	90	34	21	26	1	8					3.7
Control-2	80	F	155.5	51.1	21.1	No	5.9	Yes	Yes	36.6	0.89	55	AVR	Yes	139	64	89	104	34	21	26	9			101	57	70	82	32	13	21	7			44	31	36	34	82	46	23	32	-11	9					5
Control-3	73	M	153.4	57.8	24.6	Yes	7.8	Yes	No	42.9	0.68	62.6	AVR	Yes	97	40	59	61	35	18	25	12			112	47	67	80	38	18	25	9			109	44	62	5	80	26	12	19	6	7					1.8
Control-4	66	F	147.5	65.5	30.1	No	6.2	Yes	No	42.2	0.91	85.2	AVR	Yes	92	46	60	68	40	27	34	14			92	61	70	82	30	21	26	10			69	45	53	17	82	27	19	22	4	10					2.3
Control-5	45	M	167.6	87.6	31.2	Yes	6.2	No	Yes	42.2	0.81	69.6	AVR	Yes	118	62	81	60	43	28	33	14			111	67	79	102	29	20	23	13			78	51	59	20	93	23	17	20	3	14					1.7
Control-6	47	M	165	64.8	23.8	Yes	7.4	Yes	Yes	41.1	0.79	25	AVR	Yes	104	45	62	70	26	15	20	11			106	63	76	98	30	16	21	12			98	56	67	9	92	26	14	20	1	12					3.9
Control-7	61	M	167.6	67.1	23.9	Yes	7.5	Yes	Yes	29.6	1.29	45	CABG	Yes	139	68	92	72	26	14	19	7			133	69	84	95	28	16	20	9			97	52	64	20	95	31	17	22	-2	9					4.5
Control-8	68	M	173.9	78.1	25.8	No	5.7	Yes	Yes	39.6	0.56	74	CABG	Yes	112	48	65	64	28	17	22	11			103	61	73	82	22	12	15	4			47	28	33	40	81	23	11	16	-1	6					1.3
Control-9	83	M	151.2	53	23.2	No	5.7	Yes	Yes	35.7	1.2	27	CABG	Yes	117	55	73	71	24	13	17	6			105	54	68	74	26	14	19	9			93	46	58	10	80	25	14	19	0	6					8
Control-10	55	M	171	85.5	29.2	No	5.7	Yes	Yes	41.2	0.86	67.1	MVP	Yes	134	56	74	73	48	17	26	11	3.1	1214	117	64	80	87	45	20	29	8	3	1914	64	42	51	29	100	38	18	25	4	8	3.8	910	0.8	1004	1.8
Control-11	60	M	166.3	66.3	24	No	6.2	No	No	43.7	0.93	77	MAP+TAP	Yes	93	58	72	86	42	23	31	14			126	66	83	80	36	18	26	9			90	50	62	21	80	28	13	19	7	7					3
Control-12	71	M	167.6	73.1	26	Yes	7	Yes	Yes	45	1.03	54	CABG	Yes	101	48	65	56	28	12	19	9			91	45	60	67	34	11	19	6			92	46	62	-2	72	38	14	23	-4	6					4.1
Control-13	73	F	143.8	45	21.8	No	5.8	No	No	30.6	0.94	60.6	AVR+MVP+TAP	Yes	101	55	70	93	39	25	31	14			89	51	65	94	41	19	28	9			100	54	71	-6	94	40	18	27	1	10					4.4
Control-14	73	F	144.5	39.3	18.8	Yes	7.1	Yes	Yes	31.1	0.54	71	CABG	Yes	123	46	68	61	21	10	15	6	3	1765	103	53	67	80	18	10	13	6	2.6	1821	95	45	60	7	80	22	11	15	-2	6	2.7	1579	0.1	242	3.8
Control-15	72	M	151.3	50.6	22.1	No	5.8	Yes	No	39.2	1.15	56	AVR	Yes	121	36	61	55	21	9	13	4	2.2	2311	103	55	67	84	27	9	16	5	1.8	3008	95	49	61	6	82	19	4	9	7	1	2	2504	0.2	504	2
Control-16	75	F	157.5	51.4	20.7	No	5.4	Yes	Yes	40.1	0.59	34	CABG	Yes	100	57	71	84	23	15	18	8			89	46	58	86	32	17	24	12			88	44	57	1	80	31	15	22	2	11					2.9
Control-17	88	M	157.5	46.7	18.8	No	5.6	Yes	No	27.5	1.61	73.2	AVR	Yes	138	44	74	70	29	12	18	8			107	49	66	72	27	12	18	5			88	46	60	6	62	24	10	15	3	6					6.4
Control-18	82	M	157.4	67.9	27.4	Yes	6.5	No	Yes	39.8	1.07	51	CABG	Yes	120	66	85	85	38	23	29	6			81	38	49	92	36	20	25	13			63	36	45	4	92	30	18	22	3	12					4.4
Control-19	73	M	154.8	54.6	22.8	Yes	6.9	Yes	Yes	37.5	0.8	73	CABG	Yes	106	41	58	58	33	14	22	11			111	52	72	80	36	22	29	7			102	47	66	6	80	35	17	25	4	7					5.5
Control-20	77	M	161.8	51.2	19.6	No	5.4	Yes	No	42.4	0.7	67	MVP+TAP	Yes	120	57	76	82	32	17	24	10	2.7	1762	108	59	73	78	40	20	26	8	1.5	3440	91	49	62	11	78	41	19	26	0	8	1.6	1991	0.1	1449	3
Control-21	82	M	157	51.3	20.8	No	5.4	Yes	No	28	0.92	76	MVP+TAP	Yes	87	58	68	78	38	17	26	22	2.7	1374	85	60	69	82	40	26	32	17	2.3	1811	73	52	60	9	92	40	23	29	3	12	3	1242	0.7	569	5
Control-22	44	M	161.5	56.4	21.6	No	5.5	No	No	42.3	0.7	60	AVR+MVP	Yes	100	56	70	69	20	15	17	10	2.2	2210	104	62	75	92	27	16	22	9	3.2	1665	90	53	63	12	92	22	14	18	4	8	3.6	1078	0.4	587	1.8
Control-23	75	M	159.5	51.4	20.2	No	5.4	Yes	No	42.7	0.99	65	AVR	Yes	118	62	82	74	28	13	18	5			130	66	84	113	33	14	19	7			88	46	60	24	103	34	15	21	-2	8					5
Control-24	72	M	152.9	53.7	23	No	5.4	No	Yes	40.9	0.91	59	CABG	Yes	108	44	60	62	22	8	14	7	4.6	1013	130	57	77	78	22	9	14	6	4.8	1289	105	46	60	17	74	20	8	13	1	6	4.9	959	0.1	330	3
Control-25	84	M	153	39.5	16.9	No	6	Yes	No	33.3	0.62	75	AVR+TAP	Yes	107	55	75	92	24	10	15	4	2.4	2375	82	48	60	78	37	18	28	8	2.4	1713	81	47	59	1	78	36	18	27	1	9	2.4	1599	0	114	4.4
Control-26	85	M	150	49.1	21.8	Yes	6.8	Yes	Yes	33.7	0.83	79	AVR+TAP	Yes	101	49	68	67	29	14	21	8			91	45	59	80	39	17	27	10			78	39	51	8	80	33	15	23	4	11					8
Control-27	75	M	169.5	73.2	25.5	No	5.6	No	Yes	40.1	0.71	68	CABG	Yes	107	47	64	48	22	8	13	3			113	55	70	82	30	15	23	9			114	55	70	0	82	35	17	26	-3	11					0.3
Control-28	68	M	168.8	70	24.6	Yes	6.8	No	Yes	42	1.14	70	MVR	Yes	112	64	79	56	50	25	34	8			107	60	74	78	43	20	30	8			95	55	67	7	78	35	16	23	7	6					3.6
Control-29	58	F	151.1	47.4	20.8	No	5.2	No	No	35.4	0.6	79	MVP	Yes	122	63	83	86	30	12	20	5	3.1	1987	99	60	72	80	19	9	13	3	1.8	2950	94	51	66	6	80	25	11	19	-6	6	2.2	1363	0.4	1587	3.2
Control-30	84	F	143.7	43	20.8	Yes	6.5	Yes	No	31.6	1.12	66	AVR	Yes	129	54	81	61				9			118	53	73	73	32	13	21	6			102	43	61	12	80	32	13	21	0	7					2.3
Control-31	85	F	148.5	41.7	18.9	Yes	8.5	Yes	Yes	26.5	2.88	70	AVR	Yes	115	21	66	66				12			82	35	54	80	39	17	27	9			75	31	49	5	80	38	17	27	0	11					3.6
Control-32	74	F	155.9	50.7	20.9	No	5.6	No	No	33.7	1.09	68	MVP	Yes	95	43	56	66	29	14	21	7			120	53	78	80	37	19	25	10			108	49	69	9	80	26	14	17	8	10					3.5
Control-33	74	M	171.3	72.7	24.8	No	5.6	Yes	Yes	37	1.2	52	MVP	Yes	103	48	61	93	28	17	21	8	2.1	1861	116	54	70	80	31	14	20	10	2.2	2153	92	47	58	12	80	27	13	18	2	8	2.4	1585	0.2	568	1.7
Control-34	78	M	153.9	43.8	18.5	Yes	7	Yes	No	36	1.03	42	MVP	Yes	120	57	77	66	41	21	30	11	1.9	2778	104	55	71	85	43	21	30	9	1.8	2890	71	45	54	17	81	39	23	29	1	14	2	1535	0.2	1355	11.4
Control-35	72	F	155	62	25.8	No	5.1	No	Yes	38.5	0.72	70.3	AVR	Yes	109	60	79	64	35	17	25	12			108	56	72	79	35	15	24	10			98	54	68	4	81	40	16	27	-3	11					3.2
Control-36	72	M	157.4	62.9	25.4	No	5.5	Yes	Yes	38.3	0.91	77	MVP	Yes	105	41	58	50	31	14	21	11			155	68	97	91	48	20	33	15			107	45	64	33	82	39	15	25	8	10					4
Control-37	68	M	161.4	59.2	22.7	No	5.4	Yes	Yes	43.5	1.01	65.9	AVR	Yes	115	45	69	71	25	17	20	9	2.6	1596	105	55	68	69	22	13	18	10	2.3	1991	103	50	63	5	65	24	14	18	0	10	2.4	1726	0.1	265	3.8
Control-38	85	M	168	65.5	23.2	No	5.8	Yes	No	28.6	1.16	72	MVP+TAP	Yes	97	48	64	106	41	17	24	10	4.1	1037	92	49	63	82	33	19	23	11	2.1	1899	89	46	61	2	85	35	18	22	1	11	2.2	1812	0.1	87	3.8
Control-39	66	F	155.6	55.1	22.8	No	5.9	No	Yes	37.4	0.74	60.1	MVR+AVR+TAP	Yes	115	65	84	69	33	20	25	10			99	58	71	93	33	19	24	9			93	54	67	4	94	33	17	22	2	9					3.6
Control-40	67	M	157.5	62.6	25.2	Yes	6.9	Yes	Yes	33.4	1.11	56.8	CABG	Yes	102	45	62	48	23	13	16	10	2.4	1723	102	56	71	80	30	17	23	10	2.1	2245	106	54	70	1	80	31	17	23	0	9	2.3	1979	0.2	266	3.2
Control-41	78	M	152.9	50.9	21.8	Yes	7.2	Yes	Yes	33	2.11	60.4	CABG	Yes	154	55	85	61	34	16	23	9	3.1	1912	107	45	59	67	29	14	21	9	2	2041	81	39	49	10	81	26	15	19	2	8	2.1	1899	0.1	142	3
Control-42	67	F	136.4	46.6	25.1	No	5.2	Yes	No	39.2	0.49	55.5	AVR	Yes	106	42	66	57	26	12	18	8			97	60	74	93	33	15	20	8			92	55	70	4	89	34	14	20	0	9					4.3
Control-43	73	M	163.3	64	24	Yes	6.3	Yes	Yes	37.3	1.39	45.8	MVP	Yes	104	44	60	62				10			109	49	66	84	45	15	27	5	3.6	1371	86	42	54	12	85	35	14	22	5	4	3.6	1059	0	312	3.9
Control-44	76	F	155.9	48.3	19.9	No	6.2	Yes	Yes	25	1.28	71.5	TAP	Yes	94	47	61	86				14			93	56	70	119	41	22	30	12			101	58	74	-4	107	39	20	29	1	11					5
Control-45	60	M	175	86.2	28.2	No	5	Yes	No	42.5	1.07	78.8	MVP	Yes	121	65	82	52	33	16	23	8	2.4	2414	92	61	71	90	30	18	23	8	2	2467	79	50	60	11	90	29	16	21	2	9	2.7	1620	0.7	847	2.3
Control-46	76	M	166.7	65.4	23.5	Yes	8.1	Yes	No	42.8	1.11	64.8	AVR+MVP	Yes	101	51	51	69	27	20	23	10	1.9	1288	108	50	65	87	31	19	24	10	2.5	1623	93	44	57	8	84	31	19	24	0	12	3	1174	0.5	449	3.8
Control-47	86	F	147.7	50.5	23.2	No	5.4	Yes	No	41	0.73	48	AVR+MVP	Yes	127	52	73	44	35	16	23	10	1.7	2818	82	58	67	78	40	21	27	13	2.1	2001	73	51	60	7	78	36	18	25	2	13	2.6	1461	0.5	540	1
Control-48	74	M	165.2	59.7	21.9	No	6.5	No	No	41.3	0.81	72.3	AVR	Yes	105	54	74	68	21	12	15	6			123	58	77	75	22	12	16	8			117	54	72	5	74	21	13	16	0	6					2.5
Control-49	76	F	146.6	45	20.9	Yes	6.7	Yes	Yes	34.7	0.89	73.9	AVR	Yes	108	53	71	61	32	19	25	9			106	53	68	92	30	17	23	8			102	50	64	4	93	31	17	23	0	8					3.3
Control-50	84	M	160	42.6	16.6	No	5.6	Yes	No	40.3	0.78	30.2	AVR	Yes	118	40	65	54	29	10	17	4			108	47	67	90	27	9	17	7			103	43	64	3	88	29	11	18	-1	6					5.8
Control-51	76	M	160.8	65.1	25.2	Yes	6	Yes	Yes	43.2	2.26	71	AVR	Yes	113	49	70	64				9			74	35	46	78	52	17	31	10			78	36	47	-1	78	52	18	32	-1	11					3.1
Control-52	64	F	157.6	58.4	23.5	No	5.4	Yes	No	39.2	0.63	77	ASD closure	Yes	106	64	81	55	32	15	22	12	4.6	1191	106	60	73	78	25	15	19	9	1.1	4301	97	54	66	7	78	23	11	17	2	8	1.6	2779	0.5	1522	2.6
Control-53	73	M	167.2	48	17.2	No	5.4	Yes	No	36.1	1.1	57	AVR	Yes	105	33	55	51	19	16	17	6			90	44	58	78	22	7	13	2			82	43	54	4	78	24	10	15	-2	5					5
Control-54	60	M	162.5	65.2	24.7	No	5.4	No	No	39.3	0.75	64	AVR	Yes	124	66	88	58			29	11			114	57	75	81			16	9			105	49	68	7	76			18	-2	4					1.5
Control-55	75	M	173.4	67	22.3	No	6	Yes	No	40.6	1.08	75.8	CABG	Yes	129	56	74	69	24	14	18	7			123	53	70	73	23	11	17	9			101	46	59	11	69	20	11	15	2	8					2.2
Control-56	84	F	140.8	41.7	21	No	5.8	No	Yes	35.7	0.87	66.6	AVR	Yes	122	60	84	69	25	9	16	3	2.2	2950	85	57	70	80	28	13	19	7	1.9	2554	93	60	74	-4	87	30	14	20	-1	7	2.5	2104	0.6	450	3.6
Control-57	68	F	144.9	47.2	22.5	No	5.9	Yes	Yes	33	0.86	44	AVR+TAP	Yes	119	57	79	56	34	19	25	10			123	71	90	80	40	19	27	8			114	67	85	5	80	35	17	24	3	7					3.2
Control-58	71	F	151	51.1	22.4	Yes	8.7	Yes	Yes	37.9	0.88	80	CABG	Yes	105	46	63	52	26	11	17	7			104	57	73	82	30	14	20	8			99	52	66	7	72	25	12	17	3	7					5
Control-59	82	M	164.6	56.1	20.7	Yes	6.7	Yes	Yes	38.2	1.06	49	MVP	Yes	124	56	78	58	25	8	14	3			127	59	79	79	27	9	17	3			101	49	65	14	86	28	10	17	0	3					2.7
Control-60	66	F	152.8	54.4	23.3	No	6	Yes	No	42.7	0.78	48	MAP+TAP	Yes	89	56	67	100	29	20	23	10			107	65	80	83	31	18	24	7			104	61	74	6	62	30	16	22	2	6					4.6
Control-61	76	M	158.6	48.8	19.4	No	5.9	Yes	No	38.5	0.91	75	MVP+TAP	Yes	106	63	77	60	33	18	24	9			133	74	92	82	31	16	23	7			106	65	78	14	82	29	15	21	2	7					2
Control-62	54	F	154.9	41.9	17.5	No	5.7	Yes	No	37.2	0.83	73.3	MVP	Yes	77	46	57	82	20	9	15	5	2.5	1621	98	65	75	90	23	13	19	7	1.2	4684	75	51	59	16	109	18	10	14	5	6	1.7	3255	0.5	1429	6
Control-63	88	M	171.4	62.1	21.1	No	5.5	No	No	42.3	1.04	68.5	AVR	Yes	122	61	83	67	23	8	20	8			124	56	71	95	19	10	13	6			115	52	66	5	94	18	9	14	-1	7					3.2
Control-64	73	M	161.5	68.6	26.3	No	5.5	Yes	Yes	43	0.92	78	CABG+AVR	Yes	98	35	52	81	26	15	19	8			103	49	65	80	35	16	22	7			100	47	62	3	80	33	15	21	1	7					2.2
Control-65	81	M	169.3	55.5	19.4	Yes	6.5	Yes	No	36.2	1.03	71	CABG	Yes	117	52	69	97	28	14	20	6			100	44	61	87	38	16	25	6			87	39	54	7	80	38	16	24	1	7					2.7
Control-66	80	M	160.9	62.2	24	No	5.7	No	No	34.1	1.35	57.8	AVR	Yes	115	67	85	55	30	17	23	10			94	62	73	78	27	16	20	9			82	51	61	12	78	25	16	20	0	9					3.2
Control-67	71	F	147.3	43.6	20.1	No	5.4	No	No	36.5	0.64	72	AVR	Yes	126	67	88	61	24	12	16	6			107	52	69	78	44	19	30	11			91	45	59	10	74	40	17	26	4	12					0
Control-68	83	M	158.2	60.3	24.1	No	5.5	No	No	31.4	1.91	31.1	AVR+MAP+TAP	Yes	91	37	51	52	31	16	21	11			99	47	61	80	31	16	22	8			97	47	62	-1	80	28	16	21	1	10					3.3
Control-69	78	M	158.1	57.4	23	No	6.3	Yes	Yes	41.8	1.2	67	CABG	Yes	102	45	62	54	23	10	16	7			147	79	95	90	37	19	24	8			103	60	72	18	90	25	15	18	6	7					2.6
Control-70	63	M	164.7	51.3	18.9	No	5.9	Yes	Yes	42.7	1.13	24	AVR	No	111	56	75	57	27	10	17	5			139	55	75	80	35	9	20	7			109	45	61	14	70	31	6	16	4	6					6
Control-71	88	F	138	33.5	17.6	No	4.8	Yes	No	23.8	1.12	68.4	AVR+MVR	No	120	64	84	92	71	31	51	12			119	53	71	80	44	20	29	9			82	40	51	20	79	34	17	22	7	7					4.5
Control-72	61	M	165.4	71.6	26.2	No	6.5	Yes	Yes	47.4	0.7	75	CABG	No	103	58	72	70	29	17	21	12			128	70	90	105	35	23	27	10			97	56	71	19	101	30	15	21	6	9					1.4
Control-73	65	M	157.5	63.1	25.4	No	5.3	Yes	Yes	41.5	0.92	56	CABG	No	114	64	81	49	35	27	31	16			118	70	87	88	35	19	26	11			97	62	75	12	89	29	15	22	4	11					4
Control-74	85	F	137.1	41.5	22.1	Yes	6.7	Yes	Yes	33.6	0.98	64.8	AVR	No	109	50	69	71	36	19	26	10			97	57	69	80	36	19	25	11			79	47	58	11	80	38	19	26	-1	12					3
Control-75	59	M	159.8	65.6	25.7	No	5.6	Yes	Yes	46.9	0.72	77	CABG	No	102	51	63	89	26	13	18	7			115	53	69	107	32	17	23	8			86	40	53	16	100	26	14	18	5	6					4.6
Control-76	80	M	165.3	63.3	23.2	Yes	6.3	Yes	Yes	33.3	1.5	60	CABG+AVR	No	86	37	52	58	31	14	22	11	2.6	1241	96	40	53	80	32	16	23	10	1.8	1905	75	33	44	9	80	30	16	22	1	11	2.1	1359	0.3	546	1.6
Control-77	70	M	164.7	77.9	28.7	No	5.7	Yes	No	40.9	0.67	55	AVR	No	118	55	78	46	33	17	24	9			108	52	65	80	23	13	17	7			97	46	59	6	78	25	14	18	-1	7					3.2
Control-78	52	F	161.1	54.9	21.2	No	5.4	Yes	Yes	33.7	0.88	64	AVR	No	98	46	66	70	27	17	20	13			98	58	70	103	23	13	18	10			85	51	61	9	105	19	13	16	2	9					4.6
Control-79	65	M	156.7	62.6	25.5	No	5.4	No	Yes	45.6	1.03	60	MVP	No	100	60	73	69	31	14	23	8	2.2	2336	98	50	64	89	28	12	20	6	2.9	1628	79	41	52	12	86	24	10	16	4	5	3	1266	0.1	362	4.8
Control-80	60	M	172.4	79.1	26.6	No	5.8	Yes	No	42.7	0.93	78	MVP	No	104	54	59	59	49	26	37	18	2.8	1422	100	52	63	92	34	18	24	12	2.9	1385	104	57	70	-7	90	37	21	27	-3	15	3.4	1197	0.5	188	3.1
Control-81	70	M	165	44.5	16.4	No	6.1	Yes	No	39.4	2.49	66	MVR+TAP	No	93	54	65	79	38	10	22	12			94	53	64	94	40	21	28	10			73	43	51	13	87	35	19	24	4	9					5.5
Control-82	86	M	163.2	56.5	21.2	No	6.5	No	No	36.1	1.17	41	CABG+AVR	No	111	54	73	78	33	21	27	10			109	51	71	88	34	16	24	7			85	39	54	17	88	24	11	17	-7	4					2.7
Control-83	66	M	172.2	79.7	26.9	Yes	7	Yes	Yes	41.1	1.68	60	CABG	No	141	54	79	46	30	14	20	9			121	62	77	86	27	15	20	8			108	54	66	11	86	25	14	18	2	8					1.9
Control-84	68	M	166.2	61.3	22.2	Yes	7.1	Yes	Yes	46.8	0.83	52	CABG	No	102	52	64	71	20	12	15	8	2.2	1868	103	50	63	74	28	21	24	7	3.1	1465	94	44	55	8	60	31	27	29	-5	7	3.5	1078	0.4	387	4.1
Control-85	75	F	150.6	45.2	19.9	No	5.8	No	No	31.3	0.69	65	MVR+TAP	No	120	46	71	67				7			106	51	71	81	33	18	23	7			99	46	65	6	84	33	19	24	-1	8					2.5
Control-86	70	F	156.8	54.1	22	No	5.7	Yes	Yes	41.4	0.69	41.8	AVR	No	98	45	62	50	37	16	24	10			99	41	56	82	33	14	23	9			96	40	54	2	76	32	16	22	1	8					4.6
Control-87	51	M	187.7	96.2	27.3	No	5.2	Yes	No	40.8	0.8	63	AVR	No	133	53	74	71	24	17	20	9			143	76	94	75	31	17	22	9			111	62	76	18	77	28	15	20	2	9					3.1
Control-88	75	M	165.5	73.1	26.7	Yes	6.7	Yes	No	40.3	0.64	34	CABG+AVR	No	118	60	79	59	28	11	17	5	2	2402	105	56	70	94	31	13	20	8	3.4	1132	95	51	64	6	90	27	12	18	2	6	3.5	1007	0.1	125	1.4
Control-89	86	M	159	64.4	25.5	No	5.8	Yes	Yes	33.2	1.36	78	AVR	No	119	52	74	55	44	24	33	10			108	53	67	80	36	20	27	9			95	49	60	7	80	31	18	24	3	9					2.3
Control-90	83	M	146.6	53.3	24.8	No	5.9	Yes	No	37.1	1.17	41.1	AVR	No	103	52	70	53	26	12	17	6			110	54	71	80	19	10	14	4			109	55	71	0	81	19	10	14	0	4					4
Control-91	77	M	161.5	57.6	22.1	No	5.6	Yes	No	36.4	1.32	30	CABG+AVR+MVR	No	112	66	82	84	29	18	23	9			86	53	65	88	33	17	22	9			74	48	57	8	88	28	16	21	1	9					4.3
Control-92	59	F	162.1	67.8	25.8	No	5.8	Yes	No	35	0.76	72.6	MVP	No	100	50	64	70	26	14	19	8	2.6	1679	105	68	79	115	22	15	18	8	1.4	3612	93	57	68	11	117	21	15	19	-1	9	2.3	1970	0.9	1642	2.2
Control-93	78	M	165	54.6	20.1	No	5.6	Yes	Yes	41	0.78	65	CABG+AVR	No	118	47	65	59	27	14	18	35			96	54	67	104	26	15	19	9			78	47	57	10	104	25	18	21	-2	10					3
Control-94	75	F	142.8	44.7	21.9	No	5.6	No	No	35.9	0.77	70.8	MVP	No	124	63	84	65	33	18	25	6	2.8	2170	94	67	75	118	27	18	22	8	1.9	2569	85	61	68	7	119	28	18	22	0	11	2.4	1894	0.5	675	5.5
Control-95	68	M	168.9	65.8	23.1	Yes	6.3	Yes	Yes	31.9	0.8	38.4	CABG+MVP	No	118	44	64	82	21	9	13	3			117	48	65	80	25	11	16	4			102	46	62	3	110	25	13	17	-1	4					2.3
Control-96	87	M	163.9	71.2	26.5	No	5.9	No	No	37.7	1.31	65	AVR+MVR+TAP	No	112	55	74	69	36	18	25	6	2.1	2263	82	43	52	78	28	14	19	6	1.7	2197	79	39	49	3	80	34	16	23	-4	7	2	1723	0.3	474	3.5
Control-97	78	M	170	66.6	23	Yes	6.5	Yes	Yes	43.9	0.93	28	AVR	No	108	47	62	110	28	16	20	6			94	43	55	7	33	15	22	7			85	37	49	6	70	31	14	21	1	8					7.5
Control-98	78	M	155.9	59.4	24.4	No	5.6	Yes	Yes	40.4	1.32	75.9	MVP	No	97	47	62	76	26	12	17	7			118	70	86	111	28	14	20	7			99	58	72	14	99	24	13	18	2	7					2.5
Control-99	61	M	165	77.3	28.4	No	6.1	Yes	Yes	47.9	1.03	54	AVR+MVP	No	116	45	68	41	38	17	26	13			89	52	63	80	33	19	24	9			81	41	56	7	80	34	18	24	0	10					4.5
Control-100	69	M	163.9	66.2	24.6	Yes	6.4	Yes	Yes	36.7	1.03	84	CABG	No	126	48	72	59	28	9	15	4	4.2	1277	80	41	55	84	25	12	18	6	2.8	1315	99	50	68	-13	77	27	14	20	-2	6	4	1049	1.2	266	0
Control-101	49	M	161.4	61.8	23.7	No	5.7	No	No	42.7	0.69	68.6	AVR	No	83	45	57	57	20	16	18	8			81	41	52	71	18	12	14	6			75	40	50	2	71	19	13	16	-2	8					0
Ulinastatin group before propensity score matching	Age	Sex	Height (cm)	BW (kg)	BMI (kg/m2)	DM	HbA1c (%)	HT	Dyslipidemia	Hct(%)	Cre(mg/dL)	Preoperative EF(%)	Surgery type	Intraopetative administration of methylprednisolone	systolic ABP baseline(mmHg)	diastolic ABP baseline (mmHg)	mean ABP baseline (mmHg)	HR baseline (bpm)	systolic PAP baseline (mmHg)	diastolic PAP baseline (mmHg)	mean PAP baseline (mmHg)	CVP baseline (mmHg)	CCI baseline (L/min/m2)	SVRI baseline (dynes*sec/cm5/m2)	systolic ABP before protamine (mmHg)	disatolic ABP before protamine (mmHg)	mean ABP before protamine (mmHg)	HR before protamine (bpm)	systolic PAP before protamine (mmHg)	diastolic PAP before protamine (mmHg)	mean PAP before protamine (mmHg)	CVP before protamine (mmHg)	CCI before protamine (L/min/m2)	SVRI before protamine (dynes*sec/cm5/m2)	systolic ABP after protamine (mmHg)	diastolic ABP after protamine (mmHg)	mean ABP after protamine (mmHg)	the difference of mean ABP before - after protamine (mmHg)	HR after protamine (bpm)	systolic PAP after protamine (mmHg)	diastolic PAP after protamine (mmHg)	mean PAP after protamine (mmHg)	Difference in mean PAP before-after protamine (mmHg)	CVP after protamine	CCI after protamine (L/min/m2)	SVRI after protamine (dynes*sec/cm5/m2)	Increase in CCI from before to after protamine (L/min/m2)	Decrease in SVRI from before to after protamine (dynes*sec/cm5/m2)	Average DOA during protamine administration (µg/kg/min)
Ulinastatin-1	76	M	162.3	56.8	21.6	No	5.6	Yes	Yes	36.5	1.49	53	CABG+AVR	Yes	104	41	63	59	47	23	33	16			107	56	72	80	40	21	28	8			106	56	72	0	80	43	23	30	-2	9					2.6
Ulinastatin-2	84	F	146.8	39	18.1	No	5.4	Yes	Yes	30.9	3.28	75	MVR+TAP	Yes	100	45	64	56	36	11	20	5			94	58	71	80	23	12	16	5			60	41	49	22	80	20	11	14	2	5					3.8
Ulinastatin-3	64	M	169.5	43.6	15.2	No	6	Yes	No	34.6	0.7	63	MVP	Yes	102	54	69	88				13			83	51	64	88	32	18	25	10			89	47	64	0	89	36	21	27	-2	13					5.7
Ulinastatin-4	49	M	172.9	82	27.4	No	5.9	Yes	Yes	50.5	0.87	77	CABG	Yes	110	58	70	68	30	17	23	10	3.6	1343	93	44	58	75	26	14	18	8	2	1951	96	46	60	-2	74	32	15	22	-4	8	2.3	1839	0.3	112	4.9
Ulinastatin-5	65	F	149.3	56.7	25.4	No	5.6	Yes	No	38.7	0.63	72	MVP	Yes	116	58	79	60	31	16	22	6			99	52	64	82	26	12	17	5			94	51	62	2	78	27	11	16	1	3					5.3
Ulinastatin-6	71	M	156.2	48.1	19.7	No	5.7	No	No	31.5	1.11	60.9	MVP+TAP	Yes	106	70	82	135	37	15	26	27			80	49	59	84	34	16	23	14			82	48	59	0	92	27	14	20	3	8					3.1
Ulinastatin-7	82	F	146.4	56.7	26.5	No	6.2	Yes	Yes	36.5	0.78	80	AVR	Yes	112	55	75	62	33	17	21	10			128	77	93	80	36	19	26	12			108	69	81	12	118	25	16	20	6	6					1.8
Ulinastatin-8	56	M	169.9	87.9	30.5	Yes	7.4	Yes	Yes	44.1	0.66	71	MVP	Yes	111	61	74	74	29	13	19	9	2.5	2125	106	71	82	92	31	14	20	8	2	2877	109	71	84	-2	92	31	15	19	1	8	2.2	2773	0.2	104	1.2
Ulinastatin-9	63	F	160.3	48.8	19	No	5.3	Yes	No	37	0.76	77.4	MVP	Yes	139	64	87	71	32	12	23	6	3.2	2026	104	63	76	109	26	13	17	5	2.3	2633	105	54	78	-2	109	25	12	16	1	9	2.6	2294	0.3	339	2
Ulinastatin-10	74	M	152.3	56.3	24.3	Yes	6.9	Yes	Yes	41.4	0.76	46	CABG	Yes	111	49	70	78	35	15	24	7	3.1	1596	94	49	65	84	32	12	20	2	2.4	2042	100	50	67	-2	86	37	14	23	-3	2	2.6	1970	0.2	72	2.7
Ulinastatin-11	76	M	162.7	46.9	17.7	No	6.1	Yes	Yes	34.6	1.34	39	CABG+AVR	Yes	133	55	84	64	30	11	19	9	2.6	2283	104	54	70	78	27	12	18	4	2.3	2174	85	35	50	20	82	29	10	17	1	4	2.6	1466	0.3	708	5.3
Ulinastatin-12	65	M	165.5	65.9	24.1	No	5.6	Yes	Yes	42	0.91	55	MVP+TAP	Yes	111	56	70	78	25	13	17	8	3	1694	108	60	74	79	27	15	20	10	2.6	1963	88	53	63	11	78	27	15	19	1	8	2.6	1692	0	271	3.8
Ulinastatin-13	66	F	152.1	55.7	24.1	No	5.6	Yes	No	40.1	0.63	76	CABG	Yes	124	51	72	59	23	7	13	2	3.8	1681	99	43	60	76	36	15	23	6	4.6	1070	100	43	61	-1	76	34	14	22	1	5	4.1	1190	-0.5	-120	1.4
Ulinastatin-14	79	F	138.2	39.3	20.6	No	5.6	Yes	No	40.4	0.71	61	AVR+MVR	Yes	108	80	93	55	44	20	30	12			117	58	77	78	39	15	25	9			117	50	73	4	78	37	12	24	1	5					3.2
Ulinastatin-15	79	F	157.6	46.5	18.7	Yes	7	Yes	Yes	31.6	1.15	38.6	CABG	Yes	117	51	71	54	34	13	21	4			104	59	71	80	30	12	19	2			92	49	61	10	63	28	14	19	0	3					2.8
Ulinastatin-16	59	M	170.1	62.2	21.5	Yes	6.6	Yes	Yes	45.5	1.54	26.8	CABG	Yes	105	55	71	52	42	15	25	7	3.9	1335	95	52	64	73	35	16	23	7	1.4	3165	93	51	63	1	74	35	16	23	0	8	1.8	2481	0.4	684	6.4
Ulinastatin-17	26	M	175.8	63.4	20.5	No	5.7	No	No	35	1.07	31	AVR+TAP	Yes	108	40	61	88	40	25	31	21	1.9	1723	124	62	79	96	42	16	26	6	2	2742	119	56	73	6	99	41	14	25	1	7	2.5	2311	0.5	431	3.9
Ulinastatin-18	83	F	145	49.9	23.7	No	5.7	Yes	Yes	35.7	0.77	66	AVR	Yes	107	53	72	72	35	16	24	10	2.8	1818	99	53	69	80	45	20	31	11	2.5	1677	88	50	63	6	80	29	15	19	12	9	2.4	2007	-0.1	-330	4
Ulinastatin-19	63	M	173.7	65.7	21.8	Yes	6.2	Yes	No	41.8	0.97	57.9	TVP	Yes	110	64	77	82				8			105	51	66	90	28	15	21	8			110	50	67	-1	110	25	15	18	3	7					1.5
Ulinastatin-20	82	F	151.8	49.7	21.6	No	5.4	Yes	Yes	29.8	0.74	54	CABG+AVR+TAP	Yes	128	59	82	59	32	13	20	5			90	60	71	87	33	18	23	5			92	60	72	-1	89	33	18	23	0	6					7
Ulinastatin-21	36	M	163	60.2	22.7	No	5.8	No	No	43.9	0.86	55	MVP	Yes	83	54	63	61				10			107	60	73	76	24	16	19	8			110	65	78	-5	80	21	14	17	2	7					2.5
Ulinastatin-22	87	F	134.8	50.2	27.6	No	5.9	Yes	Yes	35	1.66	68	AVR+TAP	Yes	133	67	89	73	43	24	31	13			93	57	68	80	35	23	29	12			94	56	68	0	80	33	22	27	2	11					3
Ulinastatin-23	83	F	148.1	53.9	24.6	No	5.4	Yes	No	30.3	0.82	75	AVR+TAP	Yes	99	48	63	64	43	18	28	9	2.9	1302	104	56	71	83	44	21	29	9	2	2200	121	58	77	-6	84	45	22	30	-1	12	2.4	2201	0.4	-1	3.7
Ulinastatin-24	79	M	153.9	49.4	20.9	Yes	7.4	Yes	No	35.5	1.08	77.5	AVR	Yes	111	51	73	57	40	19	26	11			125	68	87	80	36	21	28	12			111	60	77	10	80	25	15	19	9	8					2
Ulinastatin-25	79	M	162.7	68	25.7	No	5.7	Yes	No	39.2	1.06	56	AVR	Yes	134	34	59	61	32	14	22	9	2.2	1757	103	54	71	56	23	15	19	8	2.1	2270	94	53	67	4	80	28	18	23	-4	9	2.1	2079	0	191	3
Ulinastatin-26	56	M	171	64.8	22.2	No	5.4	No	No	37.7	0.78	77	MVP	Yes	93	46	60	64	22	11	15	8			94	51	65	104	36	19	25	12			85	50	59	6	87	26	14	19	6	9					2.3
Ulinastatin-27	84	M	163.8	62.8	23.4	No	5.3	Yes	No	34.1	1.17	58	AVR	Yes	116	46	71	50	28	10	19	3	2.4	2292	105	57	69	80	26	13	19	8	1.7	2840	103	55	67	2	80	25	13	19	0	8	2.3	2007	0.6	833	4
Ulinastatin-28	69	M	158.2	53.7	21.5	No	5.3	Yes	No	28.4	1.12	77.4	MVP+TAP	Yes	122	64	84	81				12			118	66	85	80	33	15	22	3			102	61	76	8	80	31	14	21	1	3					2.8
Ulinastatin-29	72	F	153.7	73.6	31.2	No	5.7	Yes	Yes	32.4	0.8	71.7	AVR	Yes	112	49	67	57	33	22	27	13			121	56	73	80	35	20	26	10			107	52	66	7	80	31	18	24	2	10					2.9
Ulinastatin-30	55	M	162.2	67.1	25.5	No	5.6	No	No	45.7	0.93	76.7	MVP	Yes	96	56	70	69	32	17	24	10	1.7	2104	111	66	82	81	31	17	23	10	1.7	2697	101	59	73	9	80	27	15	21	2	9	2.1	2353	0.4	344	2.2
Ulinastatin-31	87	M	159.4	63.4	25	No	5.2	Yes	No	32.9	0.96	74	AVR	Yes	108	40	67	62	33	19	25	8	2.4	1925	100	51	67	74	32	16	24	9	1.5	2938	100	49	63	4	78	27	14	20	4	8	2.4	1863	0.9	1075	2.4
Ulinastatin-32	70	F	156.1	51.2	21	No	5.9	No	Yes	38.4	1.69	66	TAP	Yes	109	55	73	76				6			122	67	87	80	31	15	21	6			117	65	83	4	80	24	11	16	5	5					2.9
Ulinastatin-33	78	F	152.8	50.2	21.5	Yes	7.3	Yes	Yes	29.9	2.28	32.3	CABG	Yes	109	61	78	122	43	26	34	12			101	43	59	77	25	8	14	8			96	42	57	2	79	27	7	15	-1	8					5
Ulinastatin-34	76	F	153.3	61.6	26.2	No	5.2	Yes	No	40.3	0.72	70	MVR+TAP	Yes	138	74	97	70	49	24	35	15	1.7	3896	114	65	79	80	34	17	23	10	1	5390	106	58	72	7	80	33	17	22	1	9	1.6	3131	0.6	2259	6.5
Ulinastatin-35	85	M	158.6	73.5	29.2	Yes	7.2	Yes	Yes	42.1	0.92	49.5	CABG	Yes	133	54	80	49	30	15	21	11	2.1	2671	98	47	64	80	36	16	24	9	2	2281	88	45	53	11	80	35	18	23	1	10	2.1	1764	0.1	517	2
Ulinastatin-36	43	M	175.9	89.7	29	No	5.4	Yes	No	41.8	0.77	71	CABG	No	108	63	56	56	19	12	14	7			96	43	58	95	31	20	25	10			98	38	57	1	96	37	24	30	-5	11					2
Control group after propensity score matching	Age	Sex	Height (cm)	BW (kg)	BMI (kg/m2)	DM	HbA1c (%)	HT	Dyslipidemia	Hct(%)	Cre(mg/dL)	Preoperative EF(%)	Surgery type	Intraopetative administration of methylprednisolone	systolic ABP baseline(mmHg)	diastolic ABP baseline (mmHg)	mean ABP baseline (mmHg)	HR baseline (bpm)	systolic PAP baseline (mmHg)	diastolic PAP baseline (mmHg)	mean PAP baseline (mmHg)	CVP baseline (mmHg)	CCI baseline (L/min/m2)	SVRI baseline (dynes*sec/cm5/m2)	systolic ABP before protamine (mmHg)	disatolic ABP before protamine (mmHg)	mean ABP before protamine (mmHg)	HR before protamine (bpm)	systolic PAP before protamine (mmHg)	diastolic PAP before protamine (mmHg)	mean PAP before protamine (mmHg)	CVP before protamine (mmHg)	CCI before protamine (L/min/m2)	SVRI before protamine (dynes*sec/cm5/m2)	systolic ABP after protamine (mmHg)	diastolic ABP after protamine (mmHg)	mean ABP after protamine (mmHg)	the difference of mean ABP before - after protamine (mmHg)	HR after protamine (bpm)	systolic PAP after protamine (mmHg)	diastolic PAP after protamine (mmHg)	mean PAP after protamine (mmHg)	Difference in mean PAP before-after protamine (mmHg)	CVP after protamine	CCI after protamine (L/min/m2)	SVRI after protamine (dynes*sec/cm5/m2)	Increase in CCI from before to after protamine (L/min/m2)	Decrease in SVRI from before to after protamine (dynes*sec/cm5/m2)	Average DOA during protamine administration (µg/kg/min)
Control-2	80	F	155.5	51.1	21.1	No	5.9	Yes	Yes	36.6	0.89	55	AVR	Yes	139	64	89	104	34	21	26	9			101	57	70	82	32	13	21	7			44	31	36	34	82	46	23	32	-11	9					5
Control-3	73	M	153.4	57.8	24.6	Yes	7.8	Yes	No	42.9	0.68	62.6	AVR	Yes	97	40	59	61	35	18	25	12			112	47	67	80	38	18	25	9			109	44	62	5	80	26	12	19	6	7					1.8
Control-4	66	F	147.5	65.5	30.1	No	6.2	Yes	No	42.2	0.91	85.2	AVR	Yes	92	46	60	68	40	27	34	14			92	61	70	82	30	21	26	10			69	45	53	17	82	27	19	22	4	10					2.3
Control-10	55	M	171	85.5	29.2	No	5.7	Yes	Yes	41.2	0.86	67.1	MVP	Yes	134	56	74	73	48	17	26	11	3.1	1214	117	64	80	87	45	20	29	8	3	1914	64	42	51	29	100	38	18	25	4	8	3.8	910	0.8	1004	1.8
Control-11	60	M	166.3	66.3	24	No	6.2	No	No	43.7	0.93	77	MAP+TAP	Yes	93	58	72	86	42	23	31	14			126	66	83	80	36	18	26	9			90	50	62	21	80	28	13	19	7	7					3
Control-15	72	M	151.3	50.6	22.1	No	5.8	Yes	No	39.2	1.15	56	AVR	Yes	121	36	61	55	21	9	13	4	2.2	2311	103	55	67	84	27	9	16	5	1.8	3008	95	49	61	6	82	19	4	9	7	1	2	2504	0.2	504	2
Control-16	75	F	157.5	51.4	20.7	No	5.4	Yes	Yes	40.1	0.59	34	CABG	Yes	100	57	71	84	23	15	18	8			89	46	58	86	32	17	24	12			88	44	57	1	80	31	15	22	2	11					2.9
Control-19	73	M	154.8	54.6	22.8	Yes	6.9	Yes	Yes	37.5	0.8	73	CABG	Yes	106	41	58	58	33	14	22	11			111	52	72	80	36	22	29	7			102	47	66	6	80	35	17	25	4	7					5.5
Control-21	82	M	157	51.3	20.8	No	5.4	Yes	No	28	0.92	76	MVP+TAP	Yes	87	58	68	78	38	17	26	22	2.7	1374	85	60	69	82	40	26	32	17	2.3	1811	73	52	60	9	92	40	23	29	3	12	3	1242	0.7	569	5
Control-22	44	M	161.5	56.4	21.6	No	5.5	No	No	42.3	0.7	60	AVR+MVP	Yes	100	56	70	69	20	15	17	10	2.2	2210	104	62	75	92	27	16	22	9	3.2	1665	90	53	63	12	92	22	14	18	4	8	3.6	1078	0.4	587	1.8
Control-24	72	M	152.9	53.7	23	No	5.4	No	Yes	40.9	0.91	59	CABG	Yes	108	44	60	62	22	8	14	7	4.6	1013	130	57	77	78	22	9	14	6	4.8	1289	105	46	60	17	74	20	8	13	1	6	4.9	959	0.1	330	3
Control-29	58	F	151.1	47.4	20.8	No	5.2	No	No	35.4	0.6	79	MVP	Yes	122	63	83	86	30	12	20	5	3.1	1987	99	60	72	80	19	9	13	3	1.8	2950	94	51	66	6	80	25	11	19	-6	6	2.2	1363	0.4	1587	3.2
Control-32	74	F	155.9	50.7	20.9	No	5.6	No	No	33.7	1.09	68	MVP	Yes	95	43	56	66	29	14	21	7			120	53	78	80	37	19	25	10			108	49	69	9	80	26	14	17	8	10					3.5
Control-33	74	M	171.3	72.7	24.8	No	5.6	Yes	Yes	37	1.2	52	MVP	Yes	103	48	61	93	28	17	21	8	2.1	1861	116	54	70	80	31	14	20	10	2.2	2153	92	47	58	12	80	27	13	18	2	8	2.4	1585	0.2	568	1.7
Control-34	78	M	153.9	43.8	18.5	Yes	7	Yes	No	36	1.03	42	MVP	Yes	120	57	77	66	41	21	30	11	1.9	2778	104	55	71	85	43	21	30	9	1.8	2890	71	45	54	17	81	39	23	29	1	14	2	1535	0.2	1355	11.4
Control-35	72	F	155	62	25.8	No	5.1	No	Yes	38.5	0.72	70.3	AVR	Yes	109	60	79	64	35	17	25	12			108	56	72	79	35	15	24	10			98	54	68	4	81	40	16	27	-3	11					3.2
Control-37	68	M	161.4	59.2	22.7	No	5.4	Yes	Yes	43.5	1.01	65.9	AVR	Yes	115	45	69	71	25	17	20	9	2.6	1596	105	55	68	69	22	13	18	10	2.3	1991	103	50	63	5	65	24	14	18	0	10	2.4	1726	0.1	265	3.8
Control-38	85	M	168	65.5	23.2	No	5.8	Yes	No	28.6	1.16	72	MVP+TAP	Yes	97	48	64	106	41	17	24	10	4.1	1037	92	49	63	82	33	19	23	11	2.1	1899	89	46	61	2	85	35	18	22	1	11	2.2	1812	0.1	87	3.8
Control-40	67	M	157.5	62.6	25.2	Yes	6.9	Yes	Yes	33.4	1.11	56.8	CABG	Yes	102	45	62	48	23	13	16	10	2.4	1723	102	56	71	80	30	17	23	10	2.1	2245	106	54	70	1	80	31	17	23	0	9	2.3	1979	0.2	266	3.2
Control-42	67	F	136.4	46.6	25.1	No	5.2	Yes	No	39.2	0.49	55.5	AVR	Yes	106	42	66	57	26	12	18	8			97	60	74	93	33	15	20	8			92	55	70	4	89	34	14	20	0	9					4.3
Control-43	73	M	163.3	64	24	Yes	6.3	Yes	Yes	37.3	1.39	45.8	MVP	Yes	104	44	60	62				10			109	49	66	84	45	15	27	5	3.6	1371	86	42	54	12	85	35	14	22	5	4	3.6	1059	0	312	3.9
Control-44	76	F	155.9	48.3	19.9	No	6.2	Yes	Yes	25	1.28	71.5	TAP	Yes	94	47	61	86				14			93	56	70	119	41	22	30	12			101	58	74	-4	107	39	20	29	1	11					5
Control-45	60	M	175	86.2	28.2	No	5	Yes	No	42.5	1.07	78.8	MVP	Yes	121	65	82	52	33	16	23	8	2.4	2414	92	61	71	90	30	18	23	8	2	2467	79	50	60	11	90	29	16	21	2	9	2.7	1620	0.7	847	2.3
Control-51	76	M	160.8	65.1	25.2	Yes	6	Yes	Yes	43.2	2.26	71	AVR	Yes	113	49	70	64				9			74	35	46	78	52	17	31	10			78	36	47	-1	78	52	18	32	-1	11					3.1
Control-53	73	M	167.2	48	17.2	No	5.4	Yes	No	36.1	1.1	57	AVR	Yes	105	33	55	51	19	16	17	6			90	44	58	78	22	7	13	2			82	43	54	4	78	24	10	15	-2	5					5
Control-55	75	M	173.4	67	22.3	No	6	Yes	No	40.6	1.08	75.8	CABG	Yes	129	56	74	69	24	14	18	7			123	53	70	73	23	11	17	9			101	46	59	11	69	20	11	15	2	8					2.2
Control-60	66	F	152.8	54.4	23.3	No	6	Yes	No	42.7	0.78	48	MAP+TAP	Yes	89	56	67	100	29	20	23	10			107	65	80	83	31	18	24	7			104	61	74	6	62	30	16	22	2	6					4.6
Control-62	54	F	154.9	41.9	17.5	No	5.7	Yes	No	37.2	0.83	73.3	MVP	Yes	77	46	57	82	20	9	15	5	2.5	1621	98	65	75	90	23	13	19	7	1.2	4684	75	51	59	16	109	18	10	14	5	6	1.7	3255	0.5	1429	6
Control-64	73	M	161.5	68.6	26.3	No	5.5	Yes	Yes	43	0.92	78	CABG+AVR	Yes	98	35	52	81	26	15	19	8			103	49	65	80	35	16	22	7			100	47	62	3	80	33	15	21	1	7					2.2
Control-67	71	F	147.3	43.6	20.1	No	5.4	No	No	36.5	0.64	72	AVR	Yes	126	67	88	61	24	12	16	6			107	52	69	78	44	19	30	11			91	45	59	10	74	40	17	26	4	12					0
Ulinastatin group after propensity score matching	Age	Sex	Height (cm)	BW (kg)	BMI (kg/m2)	DM	HbA1c (%)	HT	Dyslipidemia	Hct(%)	Cre(mg/dL)	Preoperative EF(%)	Surgery type	Intraopetative administration of methylprednisolone	systolic BP baseline(mmHg)	diastolic BP baseline (mmHg)	mean BP baseline (mmHg)	HR baseline (bpm)	systolic PAP baseline (mmHg)	diastolic PAP baseline (mmHg)	mean PAP baseline (mmHg)	CVP baseline (mmHg)	CCI baseline (L/min/m2)	SVRI baseline (dynes*sec/cm5/m2)	systolic BP before protamine (mmHg)	disatolic BP before protamine (mmHg)	mean BP before protamine (mmHg)	HR before protamine (bpm)	systolic PAP before protamine (mmHg)	diastolic PAP before protamine (mmHg)	mean PAP before protamine (mmHg)	CVP before protamine (mmHg)	CCI before protamine (L/min/m2)	SVRI before protamine (dynes*sec/cm5/m2)	systolic BP after protamine (mmHg)	diastolic BP after protamine (mmHg)	mean BP after protamine (mmHg)	the difference of mean BP before - after protamine (mmHg)	HR after protamine (bpm)	systolic PAP after protamine (mmHg)	diastolic PAP after protamine (mmHg)	mean PAP after protamine (mmHg)	Difference in mean PAP before-after protamine (mmHg)	CVP after protamine	CCI after protamine (L/min/m2)	SVRI after protamine (dynes*sec/cm5/m2)	Increase in CCI between before and after protamine (L/min/m2)	Decrease in SVRI before and after protamine (dynes*sec/cm5/m2)	Average DOA during protamine administration (µg/kg/min)
Ulinastatin-1	76	M	162.3	56.8	21.6	No	5.6	Yes	Yes	36.5	1.49	53	CABG+AVR	Yes	104	41	63	59	47	23	33	16			107	56	72	80	40	21	28	8			106	56	72	0	80	43	23	30	-2	9					2.6
Ulinastatin-2	84	F	146.8	39	18.1	No	5.4	Yes	Yes	30.9	3.28	75	MVR+TAP	Yes	100	45	64	56	36	11	20	5			94	58	71	80	23	12	16	5			60	41	49	22	80	20	11	14	2	5					3.8
Ulinastatin-3	64	M	169.5	43.6	15.2	No	6	Yes	No	34.6	0.7	63	MVP	Yes	102	54	69	88				13			83	51	64	88	32	18	25	10			89	47	64	0	89	36	21	27	-2	13					5.7
Ulinastatin-6	71	M	156.2	48.1	19.7	No	5.7	No	No	31.5	1.11	60.9	MVP+TAP	Yes	106	70	82	135	37	15	26	27			80	49	59	84	34	16	23	14			82	48	59	0	92	27	14	20	3	8					3.1
Ulinastatin-7	82	F	146.4	56.7	26.5	No	6.2	Yes	Yes	36.5	0.78	80	AVR	Yes	112	55	75	62	33	17	21	10			128	77	93	80	36	19	26	12			108	69	81	12	118	25	16	20	6	6					1.8
Ulinastatin-8	56	M	169.9	87.9	30.5	Yes	7.4	Yes	Yes	44.1	0.66	71	MVP	Yes	111	61	74	74	29	13	19	9	2.5	2125	106	71	82	92	31	14	20	8	2	2877	109	71	84	-2	92	31	15	19	1	8	2.2	2773	0.2	104	1.2
Ulinastatin-9	63	F	160.3	48.8	19	No	5.3	Yes	No	37	0.76	77.4	MVP	Yes	139	64	87	71	32	12	23	6	3.2	2026	104	63	76	109	26	13	17	5	2.3	2633	105	54	78	-2	109	25	12	16	1	9	2.6	2294	0.3	339	2
Ulinastatin-10	74	M	152.3	56.3	24.3	Yes	6.9	Yes	Yes	41.4	0.76	46	CABG	Yes	111	49	70	78	35	15	24	7	3.1	1596	94	49	65	84	32	12	20	2	2.4	2042	100	50	67	-2	86	37	14	23	-3	2	2.6	1970	0.2	72	2.7
Ulinastatin-11	76	M	162.7	46.9	17.7	No	6.1	Yes	Yes	34.6	1.34	39	CABG+AVR	Yes	133	55	84	64	30	11	19	9	2.6	2283	104	54	70	78	27	12	18	4	2.3	2174	85	35	50	20	82	29	10	17	1	4	2.6	1466	0.3	708	5.3
Ulinastatin-12	65	M	165.5	65.9	24.1	No	5.6	Yes	Yes	42	0.91	55	MVP+TAP	Yes	111	56	70	78	25	13	17	8	3	1694	108	60	74	79	27	15	20	10	2.6	1963	88	53	63	11	78	27	15	19	1	8	2.6	1692	0	271	3.8
Ulinastatin-14	79	F	138.2	39.3	20.6	No	5.6	Yes	No	40.4	0.71	61	AVR+MVR	Yes	108	80	93	55	44	20	30	12			117	58	77	78	39	15	25	9			117	50	73	4	78	37	12	24	1	5					3.2
Ulinastatin-15	79	F	157.6	46.5	18.7	Yes	7	Yes	Yes	31.6	1.15	38.6	CABG	Yes	117	51	71	54	34	13	21	4			104	59	71	80	30	12	19	2			92	49	61	10	63	28	14	19	0	3					2.8
Ulinastatin-16	59	M	170.1	62.2	21.5	Yes	6.6	Yes	Yes	45.5	1.54	26.8	CABG	Yes	105	55	71	52	42	15	25	7	3.9	1335	95	52	64	73	35	16	23	7	1.4	3165	93	51	63	1	74	35	16	23	0	8	1.8	2481	0.4	684	6.4
Ulinastatin-17	26	M	175.8	63.4	20.5	No	5.7	No	No	35	1.07	31	AVR+TAP	Yes	108	40	61	88	40	25	31	21	1.9	1723	124	62	79	96	42	16	26	6	2	2742	119	56	73	6	99	41	14	25	1	7	2.5	2311	0.5	431	3.9
Ulinastatin-18	83	F	145	49.9	23.7	No	5.7	Yes	Yes	35.7	0.77	66	AVR	Yes	107	53	72	72	35	16	24	10	2.8	1818	99	53	69	80	45	20	31	11	2.5	1677	88	50	63	6	80	29	15	19	12	9	2.4	2007	-0.1	-330	4
Ulinastatin-19	63	M	173.7	65.7	21.8	Yes	6.2	Yes	No	41.8	0.97	57.9	TVP	Yes	110	64	77	82				8			105	51	66	90	28	15	21	8			110	50	67	-1	110	25	15	18	3	7					1.5
Ulinastatin-21	36	M	163	60.2	22.7	No	5.8	No	No	43.9	0.86	55	MVP	Yes	83	54	63	61				10			107	60	73	76	24	16	19	8			110	65	78	-5	80	21	14	17	2	7					2.5
Ulinastatin-22	87	F	134.8	50.2	27.6	No	5.9	Yes	Yes	35	1.66	68	AVR+TAP	Yes	133	67	89	73	43	24	31	13			93	57	68	80	35	23	29	12			94	56	68	0	80	33	22	27	2	11					3
Ulinastatin-23	83	F	148.1	53.9	24.6	No	5.4	Yes	No	30.3	0.82	75	AVR+TAP	Yes	99	48	63	64	43	18	28	9	2.9	1302	104	56	71	83	44	21	29	9	2	2200	121	58	77	-6	84	45	22	30	-1	12	2.4	2201	0.4	-1	3.7
Ulinastatin-24	79	M	153.9	49.4	20.9	Yes	7.4	Yes	No	35.5	1.08	77.5	AVR	Yes	111	51	73	57	40	19	26	11			125	68	87	80	36	21	28	12			111	60	77	10	80	25	15	19	9	8					2
Ulinastatin-25	79	M	162.7	68	25.7	No	5.7	Yes	No	39.2	1.06	56	AVR	Yes	134	34	59	61	32	14	22	9	2.2	1757	103	54	71	56	23	15	19	8	2.1	2270	94	53	67	4	80	28	18	23	-4	9	2.1	2079	0	191	3
Ulinastatin-26	56	M	171	64.8	22.2	No	5.4	No	No	37.7	0.78	77	MVP	Yes	93	46	60	64	22	11	15	8			94	51	65	104	36	19	25	12			85	50	59	6	87	26	14	19	6	9					2.3
Ulinastatin-27	84	M	163.8	62.8	23.4	No	5.3	Yes	No	34.1	1.17	58	AVR	Yes	116	46	71	50	28	10	19	3	2.4	2292	105	57	69	80	26	13	19	8	1.7	2840	103	55	67	2	80	25	13	19	0	8	2.3	2007	0.6	833	4
Ulinastatin-28	69	M	158.2	53.7	21.5	No	5.3	Yes	No	28.4	1.12	77.4	MVP+TAP	Yes	122	64	84	81				12			118	66	85	80	33	15	22	3			102	61	76	8	80	31	14	21	1	3					2.8
Ulinastatin-29	72	F	153.7	73.6	31.2	No	5.7	Yes	Yes	32.4	0.8	71.7	AVR	Yes	112	49	67	57	33	22	27	13			121	56	73	80	35	20	26	10			107	52	66	7	80	31	18	24	2	10					2.9
Ulinastatin-30	55	M	162.2	67.1	25.5	No	5.6	No	No	45.7	0.93	76.7	MVP	Yes	96	56	70	69	32	17	24	10	1.7	2104	111	66	82	81	31	17	23	10	1.7	2697	101	59	73	9	80	27	15	21	2	9	2.1	2353	0.4	344	2.2
Ulinastatin-31	87	M	159.4	63.4	25	No	5.2	Yes	No	32.9	0.96	74	AVR	Yes	108	40	67	62	33	19	25	8	2.4	1925	100	51	67	74	32	16	24	9	1.5	2938	100	49	63	4	78	27	14	20	4	8	2.4	1863	0.9	1075	2.4
Ulinastatin-32	70	F	156.1	51.2	21	No	5.9	No	Yes	38.4	1.69	66	TAP	Yes	109	55	73	76				6			122	67	87	80	31	15	21	6			117	65	83	4	80	24	11	16	5	5					2.9
Ulinastatin-35	85	M	158.6	73.5	29.2	Yes	7.2	Yes	Yes	42.1	0.92	49.5	CABG	Yes	133	54	80	49	30	15	21	11	2.1	2671	98	47	64	80	36	16	24	9	2	2281	88	45	53	11	80	35	18	23	1	10	2.1	1764	0.1	517	2
Ulinastatin-36	43	M	175.9	89.7	29	No	5.4	Yes	No	41.8	0.77	71	CABG	No	108	63	56	56	19	12	14	7			96	43	58	95	31	20	25	10			98	38	57	1	96	37	24	30	-5	11					2
The hemodynamic data of baseline were measured at start of surgery.
ABP: arterial blood pressure
ASD: atrial septal defect
AVR: aortic valve replacement
BMI: body mass index
BP: blood pressure
BW: body weight
CABG: coronary artery bypass graft
CCI: continuous cardiac index
Cre: creatinine
CVP: central venous pressure
DM: diabetes mellitus
DOA: dopamine
DOB: dobutamine
EF: ejection fraction
F: female
HbA1c: glycated hemoglobin A1c
Hct: haematocrit
HR: heart rate
HT: hypertension
M: male
MAP: mitral annuloplasty
MVP: mitral valve plasty
MVR: mitral valve replacement
PAP: pulmonary artery pressure
SVRI: systemic vascular resistance index
TAP: tricuspid annuloplasty
[truncated: 7 more columns]
